# Supplementary material for: A New Contact Killing Toxin Permeabilizes Cells and Belongs to a Broadly Distributed Protein Family
Source: mSphere. 2021 Jul 21;6(4):e00318-21. doi: 10.1128/mSphere.00318-21 (PMC8386463; doi:10.1128/mSphere.00318-21)
Supplement: TABLE S1 [file msphere.00318-21-st001.xls]

## Sheet: TpeV pHAMMER results
Target Accession	Target Length	Query Length	E-value	Score	Bias	Cond. E-value	Query Ali. Start	Query Ali. End	Target Ali. Start	Target Ali. End	Target Env. Start	Target Env. End	Acc	Description
A0A068R5C1_9GAMM	540	535	6.8e-23	94.3	1.5	8.7e-29	59	529	75	536	50	540	0.74	Uncharacterized protein
A0A068R662_9GAMM	167	535	4.3e-06	38.8	0.1	4.2e-12	359	480	4	127	1	163	0.71	Uncharacterized protein
A0A077NNR8_XENBV	540	535	8.2e-23	94	1.5	1.1e-28	59	490	75	504	53	539	0.73	Uncharacterized protein
A0A077Q7J4_XENBV	354	535	1.5e-13	63.4	2.9	1.8e-19	214	529	58	350	3	354	0.72	Uncharacterized protein
A0A081FT98_9GAMM	342	535	1.3e-72	258.3	4.3	1.3e-78	204	534	1	341	1	342	0.91	Uncharacterized protein
A0A081FY31_9GAMM	339	535	1.7e-71	254.6	7.6	1.7e-77	210	534	3	337	1	338	0.91	Uncharacterized protein
A0A081G480_9GAMM	118	535	2.4e-18	79.3	1	2.3e-24	420	534	1	117	1	118	0.83	Uncharacterized protein
A0A0A8FIX9_9GAMM	514	535	1.7e-05	36.9	2.7	5.7e-09	7	499	10	467	6	481	0.69	Uncharacterized protein
A0A0A8NVD9_XENNE	310	535	8.2e-16	70.9	0.1	8.7e-22	255	482	45	271	14	309	0.78	Uncharacterized protein
A0A0D8L2N9_MORMO	157	535	0.00013	34	0	1.3e-10	290	380	21	113	8	136	0.83	Uncharacterized protein
A0A0F7LS91_9GAMM	531	535	1.4e-24	99.9	0.1	1.8e-30	7	484	7	493	1	524	0.79	Uncharacterized protein
A0A0F7LS95_9GAMM	531	535	5.8e-25	101.1	0	7.6e-31	7	478	7	487	1	511	0.79	Uncharacterized protein
A0A0F7LUE5_9GAMM	531	535	2e-24	99.3	0	3.1e-30	7	475	7	484	1	499	0.79	Uncharacterized protein
A0A0F7LUE8_9GAMM	530	535	3.3e-24	98.6	0	4.3e-30	7	479	7	487	1	520	0.79	Uncharacterized protein
A0A0F7LUF1_9GAMM	476	535	4e-18	78.5	0.2	3.8e-06	10	243	5	255	2	280	0.71	Uncharacterized protein
A0A0F7LUJ5_9GAMM	531	535	1.1e-22	93.6	0	1.5e-28	7	477	7	486	1	512	0.79	Uncharacterized protein
A0A0F7LUP9_9GAMM	531	535	4e-25	101.6	0.1	5.5e-31	7	478	7	487	1	518	0.79	Uncharacterized protein
A0A0F7LUQ1_9GAMM	531	535	2.4e-26	105.7	0.1	3.6e-32	7	492	7	501	1	517	0.8	Uncharacterized protein
A0A0H3I8X2_PECPM	536	535	6.6e-28	110.8	1.2	7.3e-34	9	533	9	536	1	536	0.77	Putative transmembrane protein
A0A0Q0TGI7_9VIBR	535	535	0	1167.5	5.1	0	1	534	1	535	1	535	1	Uncharacterized protein
A0A0Q2SFL5_VIBFU	541	535	8e-133	456.9	1.3	8e-139	1	534	1	541	1	541	0.94	Uncharacterized protein
A0A0U4IV25_SERFO	534	535	1.6e-30	119.5	1.9	2e-36	6	529	5	530	1	533	0.77	Uncharacterized protein
A0A0X8LIP7_VIBFL	539	535	3.3e-126	435.1	1.1	3.3e-132	1	534	1	539	1	539	0.95	Uncharacterized protein
A0A0X8LNB4_VIBFL	541	535	2.1e-133	458.9	1.1	2e-139	1	534	1	541	1	541	0.95	Uncharacterized protein
A0A128FKF7_9GAMM	236	535	1.8e-06	40.1	0.2	2.1e-12	370	476	54	159	50	184	0.84	Uncharacterized protein
A0A135IC98_9GAMM	557	535	4.8e-37	141	0.5	5.3e-43	9	532	12	556	5	557	0.77	Uncharacterized protein
A0A191W8W8_VIBAN	536	535	1.9e-313	1052.8	6.2	1.9e-319	1	535	1	536	1	536	0.99	Uncharacterized protein
A0A1B8HNW9_9GAMM	565	535	1.2e-09	50.6	4.5	2.2e-15	216	494	266	534	233	558	0.8	Uncharacterized protein
A0A1B8YFX7_9GAMM	774	535	0.0024	29.8	0.9	1.6e-05	6	112	9	110	5	165	0.66	Uncharacterized protein
A0A1C0U5V4_9GAMM	532	535	0.0041	29	1.2	0.00085	5	145	8	147	5	162	0.64	Uncharacterized protein
A0A1C0U6I3_9GAMM	550	535	1.1e-13	63.9	8.1	7e-19	169	479	201	500	188	549	0.69	Uncharacterized protein
A0A1C7FHR7_9VIBR	539	535	4.5e-160	546.8	2.1	4.5e-166	1	534	1	539	1	539	0.97	Uncharacterized protein
A0A1C7W8W6_9GAMM	537	535	9.7e-31	120.2	0.7	1e-36	6	530	5	534	1	537	0.72	Uncharacterized protein
A0A1D7Z355_9GAMM	537	535	3.1e-25	102	1.2	3.3e-31	9	532	9	536	1	537	0.76	Uncharacterized protein
A0A1E3WLF5_9VIBR	540	535	2.4e-157	537.8	2.4	2.4e-163	1	534	1	540	1	540	0.96	Uncharacterized protein
A0A1I3PHG6_9GAMM	509	535	0.0026	29.6	4	7.9e-08	249	480	227	458	5	485	0.71	Uncharacterized protein
A0A1J0QXD6_VIBCL	536	535	0	1141.2	5.7	0	1	535	1	536	1	536	0.99	Uncharacterized protein
A0A1Q5TGX2_9GAMM	536	535	9.3e-23	93.8	1.2	1e-28	8	532	8	535	1	536	0.73	Uncharacterized protein
A0A1Q5VH04_SERFO	534	535	1.8e-29	116	2.2	2.1e-35	6	530	5	531	1	534	0.76	Uncharacterized protein
A0A1V2QYB3_PECCA	534	535	3.2e-05	36	1.4	1.7e-09	7	485	10	458	6	483	0.59	Uncharacterized protein
A0A1V3GMW3_9GAMM	540	535	1e-109	380.7	2.3	1e-115	1	535	1	539	1	539	0.89	Uncharacterized protein
A0A1V3I643_9GAMM	540	535	1.9e-109	379.8	2.5	2e-115	1	534	1	538	1	539	0.89	Uncharacterized protein
A0A1Y2S7J8_9GAMM	543	535	5.4e-26	104.5	1.1	6.5e-32	59	501	75	519	52	542	0.78	Uncharacterized protein
A0A241PUX9_VIBAN	540	535	4.8e-156	533.5	1.9	4.8e-162	1	534	1	540	1	540	0.95	Uncharacterized protein
A0A271VML4_9VIBR	535	535	0	1166.7	5	0	1	534	1	535	1	535	1	Uncharacterized protein
A0A290PWK5_VIBAN	538	535	8.2e-154	526.2	0.6	8.1e-160	1	534	1	538	1	538	0.95	Uncharacterized protein
A0A2A5PZR2_PRORE	548	535	6.9e-18	77.7	1.7	1.6e-23	207	531	220	533	213	536	0.76	Uncharacterized protein
A0A2A5Q5W5_PRORE	541	535	1.2e-14	67	2.5	1.3e-18	11	486	17	507	10	522	0.61	Uncharacterized protein
A0A2D0IVA6_XENBU	530	535	1.9e-18	79.6	0.9	3.1e-24	8	480	8	488	1	499	0.72	Uncharacterized protein
A0A2D0KEH0_9GAMM	530	535	5.9e-22	91.2	0.5	6.7e-28	8	482	8	490	1	509	0.75	Uncharacterized protein
A0A2D0LEM4_9GAMM	531	535	2.9e-24	98.8	1	3.1e-30	11	530	11	528	2	531	0.75	Uncharacterized protein
A0A2G0Q0G3_9GAMM	540	535	1.2e-24	100	1.8	1.4e-30	58	530	74	537	13	540	0.72	Uncharacterized protein
A0A2P8VK75_9ENTR	533	535	7.4e-32	123.8	0.8	9e-38	9	531	9	531	2	533	0.81	Uncharacterized protein
A0A2S8QCC3_PHOLU	529	535	8.3e-32	123.7	0.2	9.7e-38	7	497	7	511	1	526	0.78	Uncharacterized protein
A0A2S8QNF8_PHOLU	529	535	1.7e-31	122.7	0.2	1.9e-37	7	497	7	511	1	526	0.77	Uncharacterized protein
A0A2T3I8I4_9GAMM	513	535	9.7e-18	77.3	4.4	1.3e-23	10	485	8	478	2	502	0.73	Uncharacterized protein
A0A2U1TJ92_9GAMM	534	535	3.2e-23	95.3	0.6	3.4e-29	8	529	8	530	1	534	0.73	Uncharacterized protein
A0A2X1T544_MORMO	564	535	3.1e-11	55.8	2.1	1.3e-15	279	504	316	535	228	559	0.79	Uncharacterized protein
A0A2X2E2Q0_PROMI	383	535	8.3e-14	64.3	3.4	8.9e-20	204	524	61	373	10	380	0.79	Uncharacterized protein
A0A329VMP3_9GAMM	529	535	1e-31	123.4	0.2	1.2e-37	7	497	7	511	1	526	0.77	Uncharacterized protein
A0A329WTS9_9GAMM	535	535	0.0086	28	0.2	1.4e-05	6	115	9	117	5	203	0.71	Uncharacterized protein
A0A329X2S1_9GAMM	530	535	6.7e-33	127.3	0.1	8.5e-39	7	478	7	487	1	510	0.79	Uncharacterized protein
A0A380QA02_YERPU	534	535	9.7e-24	97.1	0.6	1e-29	6	477	2	472	1	517	0.72	Uncharacterized protein
A0A3D9UB67_9GAMM	540	535	7.5e-24	97.4	1.9	9.1e-30	59	529	75	536	57	540	0.72	Uncharacterized protein
A0A3D9UBV4_9GAMM	509	535	1.8e-05	36.8	8.2	1.5e-09	7	483	9	461	4	487	0.63	Uncharacterized protein
A0A3G2I910_9ENTR	538	535	3.7e-24	98.4	8.5	0.00018	10	83	11	87	5	108	0.77	Uncharacterized protein
A0A3M7LIW3_VIBAN	205	535	3.2e-32	125	0.4	3.1e-38	328	534	1	205	1	205	0.92	Uncharacterized protein (Fragment)
A0A3M7LKI6_VIBAN	207	535	5.9e-32	124.2	0.1	5.9e-38	328	534	1	207	1	207	0.91	Uncharacterized protein (Fragment)
A0A3M7LR43_VIBAN	357	535	3.1e-119	412.1	0.8	3e-125	1	351	1	355	1	357	0.97	Uncharacterized protein (Fragment)
A0A3N0FQ29_9GAMM	514	535	4e-05	35.7	3.6	8.4e-06	7	103	10	103	6	144	0.75	Uncharacterized protein
A0A3N1IM15_9ENTR	544	535	4.8e-23	94.8	4.1	5.2e-29	8	531	8	542	1	544	0.73	Uncharacterized protein
A0A3N2E291_9ENTR	544	535	4.8e-23	94.8	4.1	5.2e-29	8	531	8	542	1	544	0.73	Uncharacterized protein
A0A421DIY5_9GAMM	530	535	5.1e-23	94.7	1.6	1e-28	9	532	9	529	3	530	0.78	Uncharacterized protein
A0A447MQZ9_KLUIN	538	535	1.6e-26	106.2	6.9	2.2e-31	10	503	11	521	4	531	0.75	Uncharacterized protein
A0A4R1K2T9_9GAMM	579	535	1.2e-34	133	2.3	3.1e-17	3	247	4	254	2	272	0.74	Uncharacterized protein
A0A4R7NZ03_PHOTE	143	535	9.1e-06	37.8	0.3	8.7e-12	412	530	31	140	13	143	0.77	Uncharacterized protein
A0A4R7PWH4_PHOTE	531	535	6.8e-23	94.3	0.1	1.3e-28	7	481	7	490	1	525	0.78	Uncharacterized protein
A0A4R7PYS0_PHOTE	529	535	4.7e-24	98.1	0	8e-30	7	475	7	484	1	495	0.8	Uncharacterized protein
A0A4U1YXN7_9VIBR	516	535	1.7e-149	512	6.2	1.7e-155	22	533	2	512	1	514	0.98	Uncharacterized protein
A0A544CGD2_VIBCL	537	535	1.8e-176	600.9	2.1	1.8e-182	1	533	1	536	1	537	0.96	Uncharacterized protein
A0A557NSY8_9VIBR	544	535	3.4e-70	250.3	0.9	3.5e-76	3	534	4	544	2	544	0.82	Uncharacterized protein
C6DI52_PECCP	535	535	1e-26	106.9	1.6	1.1e-32	9	533	9	535	1	535	0.76	Uncharacterized protein
C7BNV3_PHOAA	528	535	1.4e-26	106.5	0.1	1.6e-32	7	498	7	512	1	525	0.77	Uncharacterized protein
C7BNV5_PHOAA	254	535	0.00011	34.1	0.1	7.1e-09	382	487	118	221	105	249	0.72	Uncharacterized protein
C7BNV7_PHOAA	531	535	2.4e-25	102.4	0	2.8e-31	7	475	7	484	1	497	0.79	Uncharacterized protein
C7BNV9_PHOAA	530	535	2.7e-28	112.1	0.2	3.1e-34	7	505	7	514	1	526	0.78	Uncharacterized protein
C7BTS6_PHOAA	502	535	7.9e-13	61.1	7.2	1.1e-18	170	527	154	496	141	501	0.68	Uncharacterized protein
D0IGM4_9VIBR	536	535	0	1119.8	5.8	0	1	535	1	536	1	536	0.99	Uncharacterized protein
D2YIH3_VIBMI	536	535	0	1077.8	5.8	0	1	535	1	536	1	536	0.99	Uncharacterized protein
D3V912_XENNA	293	535	7.1e-16	71.1	0.1	7.7e-22	257	480	30	252	9	291	0.79	Uncharacterized protein
D7HF18_VIBCL	536	535	0	1119.8	5.8	0	1	535	1	536	1	536	0.99	Uncharacterized protein
N0B575_9BACI	1052	535	0.007	28.2	0	0.0054	393	462	369	436	360	441	0.85	Mannosyl-glycoendo-beta-N-acetylglucosaminidase family protein
N1NRI2_XENNE	310	535	8.7e-16	70.8	0.1	9.2e-22	255	480	45	269	14	309	0.78	Uncharacterized protein
Q7N5M0_PHOLL	533	535	0.00013	33.9	0.6	1.2e-08	6	482	9	458	5	475	0.73	Uncharacterized protein
T0P1G7_PHOTE	228	535	4.9e-13	61.8	0.2	4.7e-19	321	475	33	185	1	207	0.84	Uncharacterized protein (Fragment)
T0P513_PHOTE	312	535	1.3e-14	67	0.3	1.4e-20	251	501	42	281	16	308	0.82	Uncharacterized protein (Fragment)
U7QQU6_PHOTE	331	535	9.4e-17	74	0.8	1e-22	218	475	35	284	3	311	0.82	Uncharacterized protein (Fragment)
U7QT07_PHOTE	224	535	2.9e-15	69.1	0.1	3e-21	323	492	27	194	6	217	0.89	Uncharacterized protein (Fragment)
U7QWA4_PHOTE	233	535	4.1e-13	62	0.1	4e-19	291	478	2	189	1	216	0.83	Uncharacterized protein (Fragment)
W0BXL2_9ENTR	535	535	1.5e-23	96.5	3.1	2.4e-29	6	526	6	528	1	535	0.76	Uncharacterized protein
W0LKG8_9GAMM	560	535	0.0047	28.8	0.1	0.0014	10	76	12	74	4	116	0.69	Uncharacterized protein
W3V4Y0_9GAMM	531	535	7e-25	100.8	0	8e-31	7	477	7	486	1	522	0.8	Uncharacterized protein
W3V988_9GAMM	536	535	0.0041	29	0.2	3.7e-05	6	114	9	112	5	159	0.77	Uncharacterized protein
